# Supplementary material for: Dataset: Ecosystem services and uses of dune systems of the coast of the Araucanía Region, Chile: A perception study
Source: Data Brief. 2021 Jan 20;35:106725. doi: 10.1016/j.dib.2021.106725 (PMC7851771; doi:10.1016/j.dib.2021.106725)
Supplement: Supplementary file 1 [file mmc1.zip]

Archive with 2 entries (2 files):
- Supplemantary_file_details_responses_.xlsx
- Supplementary_file_questionnaire.docx
