# Supplementary material for: Dataset: Ecosystem services and uses of dune systems of the coast of the Araucanía Region, Chile: A perception study
Source: Data Brief. 2021 Jan 20;35:106725. doi: 10.1016/j.dib.2021.106725 (PMC7851771; doi:10.1016/j.dib.2021.106725)
Supplement: Supplementary file 1 [file mmc1.zip › Supplemantary_file_details_responses_.xlsx]

## Sheet: Open question
Details of survey responses (open question)
The answers are translated into English from the original Spanish language. Common names of species of flora and fauna, where available, are given in English, and in Spanish in parentheses. Mapuche language names appear in italics. -- Not applicable, no response.
	2. What benefits do the dunes provide for the coast?
Respondent	Mapuche communities	Respondent	Local government
1	Fix road, potential natural barrier, camping tourism (Arreglar camino, potencial barrera natural, turismo camping)	1	Natural barriers, bidiversity, space for livestock and foretsal (Barrera naturales, bidiversidad, espacio para ganaderia y foretsal)
2	Protect from the sea. Help in fishing, tourism (Protege del mar. Ayuda en la pesca, turismo)	2	Wind protection barrier, and recreation tourism (Barrera eólica de protección, y turismo de recreación)
3	Material to recover the road, and for construction. Also for the collection of traditional medicine (maihuén) (Material para recuperar camino, y para construcción. También para recolección de medicina tradicional (maihuén))	3	Tsunami protection, protect fauna, green areas (Protección de tsunami, protege fauna, áreas verde)
4	Space and material for recreation (Espacio y material para recreacion)	4	The landscape has its own life and dynamics, controlling the climate and providing resources for the local population (El paisaje tiene vida y dinámica propia, controlando el clima y entregando recursos para la población local)
5	Protection of waves due to the strong action of the sea and conservation space (Protección de olas a causa de la fuerte acción del mar y espacio de conservación)	5	They are not of interest because they do not represent productive systems, except for the tourism issue (No son de interés por que no representan sistemas productivos, a excepción del tema turismo)
6	--	6	Protection against tsunami, tourist benefit (Protección contra tsunami, beneficio turístico)
7	Tourism and cultural ceremonies (Turismo y ceremonias culturales)	7	Barrier of protection against the sea and the wind (Barrera de protección contra el mar y el viento)
8	Medicinal plants, animal food, to protect the wind and salinity (Plantas medicinales, alimento para animales, para proteger el viento y la salinidad)	8	It acts against the action of the sea, it is habitat for flora and fauna, protection from erosion, landscape (Actúa frente a la acción del mar, es hábitat para flora y fauna, protección de la erosión, paisaje)
9	Stop the water that comes out of the sea, protecting from the sea (Ataja el agua que sale del mar, protegiendo del mar)	9	Habitat, landscape, sand reserve (Hábitat, paisaje, reserva de arena)
10	Sand for rural drinking water road (Arena para camino de agua potable rural)	10	Recreation and tourism, protection against the wind (Recreación y turismo, protección contra el viento)
11	Sand reserve (mixed to make paths), resguarded space for animals (Reserva de arena ( se mescla para hacer caminos), espacio de resgurado para animales)	11	Space for the production of forage (peleco), they are natural barriers, and they serve for tourism (Espacio para la producción de forraje (peleco), son barreras naturales , y sirven para turismo)
12	Natural barrier against the sea, and the sand is used to improve roads (Barrera natural contra el mar, y la arena sirve para el mejoramiento de caminos)	12	Cultural benefits, also lie in the protection of the waves (tsunami) (Beneficios culturales, también sirven en la protección del oleaje y tsunami)
13	Protection of the inhabitants who live in the surroundings. They are aesthetically decorative landscape (Protección a los habitantes que viven en los entornos. Son paisaje estéticamente decorativo)	13	It acts against the action of the sea, and they are habitat for animals (Actúa frente a la acción del mar, y son hábitat para animales)
14	Material for roads, tourism, protect from natural events, sale of sand (Material para caminos, turismo, protegen de eventos naturales, venta de arena)	14	Natural barrier, habitat for animals, and are of cultural importance (Barrera natural, hábitat para animales, y son de importancia cultural)
15	Medicinal health therapy, construction, used to make embers omelet (Terapia medicinal de salud, construcción, sirve para hacer tortilla de rescoldo)	15	Tourism (Turismo)
16	Shore gatherers, wildlife (Recolectores de orilla, fauna silvestre)	16	Protection for society (Protección para la sociedad)
17	Material for rural drinking water roads (Material para caminos de agua potable rural)	17	Protection of the sea and recovery of the dunary system (Protección del mar y recuperación del sistema dunario)
18	--	18	Protection of the coastline (Protección del borde costero)
19	Natural barrier and place for Mapuche activities (Barrera natura y lugar para actividades mapuches)	19	Defense against maerajda, and it is also a nesting area for birds (Defensa contra marejada, y también es zona de anidación de aves)
20	Material for roads, and house construction (Ruka) based on Amofila (Material para caminos, y construcción de casa (Ruka) en base a Amofila)	20	Protection against swells and tsunami, fauna habitat, develop tourism space (Protección contra marejadas y tsunami, hábitat de fauna, espacio de turismo)
21	Defense against the maerajadas (Defensa contra las marejadas)	21	Protection from the wind, tourism, sand reserve, local identity (Protección del viento, turismo, reserva de arena, identidad local)
22	Space for recreation, collection of medicinal plants and for the shelter for animals (Espacio para recreación, recolección plantas medicinales y para el resguardo para animales)	22	Natural barrier to help mitigate the impact of an eventual tsunami (Barrera natural de ayuda a mitigar el golpe de un eventual tsunami)
23	--	23	Natural barrier to tsunami (Barrera natural ante tsunami)
--	--	24	Barrier against tsunami and wind, along with presenting an environmental beauty (Barrera ante tsunami y viento, junto con presentar una belleza del medio ambiente)
--	--	25	Tsunami natural barrier (Barrera natural de tsunami)
--	--	26	Protection of the coastal area, diversity and beach tourism (Protección del espacio costero, diversidad y el turismo de playa)
	8. Do you know about the concept of ES? If so, explain it in your own words
Respondent	Mapuche communities	Respondent	Local government
1	--	1	Additional resources in economic and environmental terms (Adicionales de los recursos en términos económicos y ambientales)
2	--	2	--
3	--	3	--
4	--	4	--
5	--	5	--
6	--	6	--
7	I'm not trying to define it (No intento definirlo)	7	--
8	--	8	Set of natural services that combines physical and human agents (Conjunto de servicios naturales que combina agentes físicos y humanos)
9	--	9	Everything that nature can give us (Todo lo que nos puede dar la naturaleza)
10	--	10	--
11	--	11	--
12	--	12	--
13	--	13	--
14	--	14	Seeks the care and protection of biodiversity (Busca el cuidado y protección de la biodiversidad)
15	--	15	Habitat for species landscapes and recreation (Hábitat para especies paisajes y recreación)
16	--	16	Processes that benefit man (Procesos que benefician al hombre)
17	--	17	Use and services of ecosystems for society associated with certain types of benefits (Uso y servicios de los ecosistemas para la sociedad asociado a cierto tipo de beneficios)
18	--	18	Everything that surrounds us (Todo lo que nos rodea)
19	--	19	They are the diverse uses that we can give to the resources of an environment (Son los diversos usos que le podemos dar a los recursos de un ambiente)
20	--	20	--
21	--	21	--
22	--	22	--
23	--	23	--
--	--	24	--
--	--	25	--
--	--	26	Benefits that nature brings (Beneficios que aporta la naturaleza)
	11. Do you think the restoration and/or maintenance of the dunes is important?
Respondent	Mapuche communities	Respondent	Local government
1	In order to protect the waves of the sea and to be able to give use to these spaces (Para poder proteger el oleaje del mar y para poder darle utilidad a estos espacios)	1	Because they are mobile natural systems that are advancing (Porque son sistemas naturales móviles que van avanzando)
2	Why is a natural barrier necessary for the community (Porque es necesario para la comunidad una barrera natural)	2	--
3	Property of communities so that it is not intervened and why will natural wild species that we want to inhabit will disappear (Propiedad de comunidades para que no sea intervenida y por qué desaparecerán especies silvestres naturales que queremos que habiten)	3	Because they are necessary in the natural system (Porque son necesarios en el sistema natural)
4	--	4	Due to problems with lack of dune control (Debido a los problemas con falta de control de dunas)
5	--	5	Value as a habitat from which you can take advantage of for the commune (Valor como hábitat del cual se le puede sacar provecho para la comuna)
6	--	6	Importance against possible tsunami (Importancia contra posible tsunami)
7	--	7	--
8	--	8	For the sustainability of these spaces for future generations (Para la sostenibilidad de estos espacios para generaciones futuras)
9	They serve as a refuge from the sea water (Sirven de refugio de las agua del mar)	9	To protect tourism and care for the environment (Para proteger el turismo y el cuidado del medioambiente)
10	--	10
11	--	11	They are important since they are used for protection, tourism, culture and livestock (Son importantes ya que se utilizan para la protección, el turismo la cultura y la ganadería)
12	Protection so that the sea wind does not act (Protección para que no actué el viento del mar)	12	--
13	Each time it is worn down by the action of the waves, increasing the unevenness of height (Cada vez se va desgastando por acción del oleaje, incrementándose los desniveles de altura)	13	Tourist importance (Importancia turística)
14	The tourist enjoys these spaces in summer (El turista disfruta de estos espacios en verano)	14	Important environments for social and cultural development (Entornos importantes para el desarrollo social y cultural)
15	--	15	Maintenance of agricultural use space (Mantención del espacio de uso agrícola)
16	--	16	--
17	--	17	It is important for its environmental functionalities (Es importante por su funcionalidades ambientales)
18	--	18	It is a protection against coastal events (Es una protección ante eventos costeros)
19	--	19	As protection zones against tsunami events (Como zonas de protección ante eventos de tsunami)
20	--	20	For protection against the deserved (Por la protección frente a las marejadas)
21	--	21	For the benefits and protection it brought to the coast (Por los beneficios y protección que bringa a la costa)
22	--	22	For the infinity of nature that guides the place (Por la infinidad de la naturaleza que guía el lugar)
23	--	23	--
--	--	24	Because it is intrinsically linked to the environment and natural habitat (Porque esta intrínsecamente ligado al medio ambiente y hábitat natural)
--	--	25	Natural Barrier (Barrera Natural)
--	--	26	--
	14. Are there any cultural practices which take place in the dunes and surrounding areas? What are they?
Respondent	Mapuche communities	Respondent	Local government
1	Nguillatun	1	Yes (Si)
2	Nguillatun, Llellipun, Wetripaltu	2	No (No)
3	Nguillatun, horse race (sector yenehue) (carrera de caballos (sector yenehue))	3	No (No)
4	Nguillatun	4	Nguillatue, spaces for sports, cemetery (espacios deportivos, cementerio)
5	Nguillatun	5	No (No)
6	Nguillatun, Palin, Machitun	6	Yes (Si)
7	Nguillatun	7	No (No)
8	Collection of remedies for machi, Nguillatun (Recolección de remedios para machi)	8	Ceremonial sites for the Mapuche culture (Sitios ceremoniales para la cultura mapuche)
9	Horse race (Carrera de caballos)	9	Nguillatun
10	Yes (Si)	10	No (No)
11	Nguillatun, Palin	11	Nguillatun, Machitun, spiritual rituals (rituales esporituales)
12	Palin, Chueca, horse race (Carrera de caballos)	12	Ceremonial activities (Actividades ceremoniales)
13	No (No)	13	Nguillatun
14	Nguillatun	14	Nguillatun, Wetripantu, Machitun, Palin, Llellipun
15	Rogative, animal bath, horse races,Nguillatun, Palin (Rogative, baño de animal, Carrera de caballos)	15	No (No)
16	Horse race, Wetripantu (Carrera de caballos)	16	Yes (Si)
17	Rogative, Nguillatun (Rogative)	17	No (No)
18	Yes (Si)	18	No (No)
19	Nguillatun	19	Nguillatun, Rogative (Rogativas)
20	Rogative (Rogativa)	20	Ceremonial sites (Sitios ceremoniales)
21	No (No)	21	No (No)
22	Nguillatun (Nguillatun)	22	No (No)
23	No (No)	23	No (No)
--	--	24	Nguillatun
--	--	25	Nguillatun
--	--	26	--
	17. Do you know if any animals live in the dunes? Can you name them?
Respondent	Mapuche communities	Respondent	Local government
1	Fox, rabbit, hare (zorro, conejo, liebre)	1	Hare, rabbit, seagull (liebre, conejo, gaviota)
2	--	2	Seagull (Gaviota)
3	Ducks, seagulls, cormorants (patos, gaviotas, cormoranes)	3	Seagull (Gaviota)
4	Rabbit, fox, hare (Conejo, zorro, liebre)	4	Rabbit, hare (Conejo, liebre)
5	Birds (aves)	5	--
6	--	6	--
7	Cormorant, turkey Vulture, fox, Rabbit (pato lile , jote, conejo, zorro)	7	Seagull (Gaviota)
8	Hare, fox (liebre, zorro)	8	Fox (Zorro)
9	Oystercatcher, seagull (pilpilen, gaviota)	9	--
10	Hare (Liebre)	10	Rabbit, hare (Conejo, liebre)
11	Rabbit, hare (Conejo, liebre)	11	Rabbit, hare, fox (Conejo, liebre, zorro)
12	Rabbit, southern lapwing (Gaviota, treile)	12	Seagull (Gaviota)
13	Seagull (Gaviota)	13	--
14	Seagull, southern lapwing (gaviota, treile)	14	Seagull (Gaviota)
15	Cormorant (cormorán o pato lile)	15	Rabbit (Conejo)
16	--	16	--
17	Coypu (coipo)	17	Seagull, turkey Vulture (Gaviota, jote)
18	--	18	--
19	Hare, rabbit, fox (Liebre, conejo, zorro)	19	Lizards, seagull (Lagartijas, gaviota)
20	Rabbit, hare (Conejo, liebre)	20	Seagull (Gaviota)
21	Southern lapwing (Treile)	21	Rabbit, hare (Conejo, liebre)
22	Snake, seagull (culebra de mal, gaviota)	22	--
23	Seagull, hare, rabbit (gaviota, zorro, conejo)	23	--
--	--	24	Hare, lizards (Liebre, lagartijas)
--	--	25	Lizards (Lagartijas)
--	--	26	--
	18. Do you know if any plants grow in the dunes? Can you name them?
Respondent	Mapuche communities	Respondent	Local government
1	Boldo, gorse, strawberry myrtle, monterey cypress, maihuenia (boldo, (picapica, murtilla, ciprés, maihuén)	1	Marram grass, yellow bush lupine, sea fig pine (amofila, chocho, doca, pino)
2	--	2	--
3	Maihuenia, barberry, Salzmann's Mille Graines, knotgrass, sea fig (Maihuén, michay, perlilla, sanguinarea, doca)	3	Yellow bush lupine, pine (chocho, pino)
4	Yellow bush lupine, knotgrass, maihuén, Salzmann's Mille Graines, sun spurge (chocho, sanguinarea, maihuén, perlilla, pichoga)	4	Marram grass, yellow bush lupine, rushes, bulrush (Amofila, chocho, junco, totora)
5	Knotgrass, giant rhubarb, yellow bush lupine (sanguinarea, nalca, chocho)	5	Native strawberry (Frutilla nativa)
6	Knotgrass (sanguinarea)	6	Native strawberry, pine, marram grass (Frutilla nativa, pino, Amofila)
7	Strawberry myrtle, maihuén (murta, maihuén)	7	Pine (pino)
8	Barberry, yellow bush lupine, maihuén, Knotgrass (Michay or calafate, chocho, maihuén, sanguinarea)	8	--
9	Knotgrass (sanguinarea)	9	--
10	Knotgrass (sanguinarea)	10	Marram grass, bamboos (amofila, quilas)
11	Marram grass, pine, blue gum, monterey cypress, australian blackwood (amofila, pino, eucalipto, ciprés, acacio)	11	Pine (Pino)
12	knotgrass, marram grass (sanguinarea, Amofila)	12	Marram grass, monterey cypress (amofila, ciprés)
13	Maihuén (maihuén)	13	--
14	knotgrass, Marram grass (sanguinarea, amofila)	14	Strawberry myrtle (murtilla)
15	maihuén, chupon, strawberry myrtle (murtilla)	15	Maihuén, native strawberry, Amofila
16	Marram grass, pine, yellow bush lupine (amofila, pino, chocho)	16	Marram grass, pine (amofila, pino)
17	--	17	Marram grass (amofila)
18	--	18	--
19	Maihuén, yellow bush lupine, marram grass (Maihuén, chocho, amofila)	19	Marram grass, sea fig (amofila, doca)
20	Marram grass, rushes, vernalgrass (amofila, junquillo, ratonera)	20	Pine, yellow bush lupine (pino, chocho)
21	Marram grass, yellow bush lupine (Amofila, chocho)	21	--
22	Apio de mar, doca (sea celery, sea fig)	22	--
23	--	23	--
--	--	24	Rushes, vernalgrass (Junquillo, ratonera)
--	--	25	Pine, yellow bush lupine (pino, chocho)
--	--	26	--

## Sheet: Likert question
Details of survey responses (Likert question)
The answers are translated into English from the original Spanish language. -- Not applicable, no response.
	3. What is the degree of use of the dunes?
	Mapuche communities					Local government
	Liker scale						Liker scale
Respondent	Very low	Low	Medium	High	Very high	Respondent	Very low	Low	Medium	High	Very high
1	--	1	--	--	--	1	--	--	1	--	--
2	--	1	--	--	--	2	--	--	1	--	--
3	--	--	1	--	--	3	--	--	1	--	--
4	--	--	1	--	--	4	--	--	1	--	--
5	--	--	--	--	1	5	--	--	1	--	--
6	--	--	--	1	--	6	--	1	--	--	--
7	--	--	--	1	--	7	--	1	--	--	--
8	--	--	1	--	--	8	--	1	--	--	--
9	--	--	1	--	--	9	--	--	--	1	--
10	1	--	--	--	--	10	--	--	1	--	--
11	--	1	--	--	--	11	--	1	--	--	--
12	--	1	--	--	--	12	--	1	--	--	--
13	--	--	1	--	--	13	--	--	1	--	--
14	--	1	--	--	--	14	--	1	--	--	--
15	--	--	1	--	--	15	--	1	--	--	--
16	1	--	--	--	--	16	--	1	--	--	--
17	1	--	--	--	--	17	--	--	1	--	--
18	--	--	--	--	1	18	--	--	--	--	1
19	--	--	1	--	--	19	1	--	--	--	--
20	1	--	--	--	--	20	--	1	--	--	--
21	--	--	1	--	--	21	--	1	--	--	--
22	--	1	--	--	--	22	--	--	--	1	--
23	--	--	1	--	--	23	--	--	1	--	--
--	--	--	--	--	--	24	--	1	--	--	--
--	--	--	--	--	--	25	--	--	--	1	--
--	--	--	--	--	--	26	--	1	--	--	--
	9. Evaluate the potential importance of the dunes as providers of benefits.
	Mapuche communities					Local government
	Liker scale						Liker scale
Respondent	Very low	Low	Medium	High	Very high	Respondent	Very low	Low	Medium	High	Very high
1	--	--	--	--	1	1	--	--	--	1	--
2	--	--	1	--	--	2	--	--	--	1	--
3	--	--	--	--	1	3	--	--	1	--	--
4	--	--	--	1	--	4	--	--	--	1	--
5	--	--	--	--	1	5	--	--	--	--	--
6	--	--	--	1	--	6	--	--	--	1	--
7	--	--	--	1	--	7	--	--	1	--	--
8	--	--	--	1	--	8	--	--	--	1	--
9	--	--	--	--	1	9	--	--	--	1	--
10	--	1	--	--	--	10	--	--	--	1	--
11	--	1	--	--	--	11	--	--	--	1	--
12	--	--	--	--	1	12	--	--	1	--	--
13	--	--	--	1	--	13	--	--	--	1	--
14	--	--	1	--	--	14	--	--	1	--	--
15	--	--	--	1	--	15	--	--	--	--	--
16	--	--	1	--	--	16	--	1	--	--	--
17	--	--	--	--	1	17	--	--	--	--	1
18	--	--	--	1	--	18	--	--	--	--	1
19	--	--	--	--	1	19	--	--	--	--	1
20	--	--	--	1	--	20	--	1	--	--	--
21	--	--	1	--	--	21	--	--	--	1	--
22	--	--	--	1	--	22	--	--	1	--	--
23	--	--	--	--	1	23	--	--	--	1	--
--	--	--	--	--	--	24	--	--	--	--	1
--	--	--	--	--	--	25	--	--	1	--	--
--	--	--	--	--	--	26	--	--	--	1	--
